# Supplementary material for: A Better Fruit Quality of Grafted Blueberry Than Own-Rooted Blueberry Is Linked to Its Anatomy
Source: Plants (Basel). 2024 Feb 24;13(5):625. doi: 10.3390/plants13050625 (PMC10935094; doi:10.3390/plants13050625)
Supplement: Supplementary file 1 [file plants-13-00625-s001.zip]

Archive with 1 entries (1 files):
- plants-2878537-supplementary.pdf
